# Supplementary material for: Fault Scarp Dating Tool - a MATLAB code for fault scarp dating using in-situ chlorine-36 supplemented with datasets of Yavansu and Kalafat faults
Source: Data Brief. 2019 Sep 16;26:104476. doi: 10.1016/j.dib.2019.104476 (PMC6811904; doi:10.1016/j.dib.2019.104476)
Supplement: Multimedia component 1 [file mmc1.zip]

Archive with 1 entries (1 files):
- dib_104476_MatlabData_mmc1.rar
